# Supplementary material for: Risks and Benefits of Preexposure and Postexposure Smallpox Vaccination
Source: Emerg Infect Dis. 2003 Nov;9(11):1363–70. doi: 10.3201/eid0911.030369 (PMC3035543; doi:10.3201/eid0911.030369)
Supplement: Appendix — Risks and Benefits of Pre- and Postexposure Smallpox Vaccination [file 03-0369-app-s1.xls]

## Sheet: Instructions
Risks and Benefits of Pre- and Postexposure Smallpox Vaccination: Appendix
Martin I. Meltzer
This appendix contains three spreadsheets used to calculate the risk and benefits, from the perspective of a person, of receiving a preexposure smallpox vaccination. The models balance the risks of smallpox disease against serious vaccine-related adverse events (see main text for definition of "serious adverse events"). The equation is described in the main text (Methods section), and the variabl…
The three scenarios:
1) General population: A member of the general population. The model compares the risk to a person of being infected with smallpox before an attack is detected to the risk for serious vaccine-related adverse events.
2) Hospital personnel: For a healthcare worker who faces potential exposure to smallpox as a result of attending to a person with smallpox, the risk of contracting smallpox from that patient is compared to the risk for serious vaccine-related adverse events.
3) Investigation team: A member of a smallpox investigation team who is trained to be deployed to investigate potential patients or attacks. The risk of contracting smallpox from a patient or other source of smallpox (e.g., aerosol, container) is compared to the risk for serious vaccine-related adverse events.
How to use the spreadsheets:
Open the spreadsheet of interest.
Examine the variables that can be adjusted. There are 6-7 variables (depending on the model) that can be altered by the user. For each variable, enter any logical, real, and positive number in the yellow cells. After inputting a new value into one of the yellow squares, hit the “Enter” key on the computer keyboard. The spreadsheet will automatically recalculate the results.
The variable labeled “Comparative value: Vaccine-related adverse events versus smallpox disease” considers the comparative value of a case of smallpox versus cases of serious vaccine-related adverse events. The user can alter, in the appropriate yellow cell, the number of cases of serious vaccine-related adverse events that the user deems equivalent to 1 case of smallpox. For example, the user ma…
DO NOT enter or alter the gray squares. These contain formulas and calculations essential to calculating the final result.
RESULTS:
Every time a user alters one of the values for the input variables (in the yellow squares), and hits the “Enter” key on the computer keyboard, the model automatically recalculates the result. The overall conclusions of the results are presented in either the green squares (i.e., do accept preexposure vaccination) or the red squares (do not accept preexposure vaccination).
The decision rules used to reach these conclusions are described in the main text.
The actual numerical value of the model can be found in the gray calculation cells (scroll right on the spreadsheet). As mentioned earlier, the gray cells contain formulas for calculating the results and the numbers and formulas in those cells should not be altered.
Final caution:
The overall conclusions produced by the models are only to be used as an aid by persons and public health officials. The models mathematically balance the risks and benefits of smallpox vaccination. However, values and valuations could change over time, perhaps to a degree sufficient to change the overall conclusion obtained from the model. The models should not be viewed as the complete and sole…

## Sheet: General population
	General populace
	Instructions: Enter data in yellow cells (only). The result will be automatically calculated with each new data entry.
					Data entry
Variables					(yellow cells only)					Calculations - do not touch
1)	Probability of release			1-in-	10					0.1
2)	Number infected before detection				1000					1000
3)	Total susceptible population				280000000					280000000
										3.57143e-06
4)	Probability of vaccine effectiveness: Preexposure				0.98					0.98
5)	Probability of serious vaccine-related adverse events			1-in-	100000					1e-05
			Comparative value: Vaccine-related adverse events versus smallpox disease
			1 case of smallpox	equates to	cases (enter number below) of serious vaccine-related adverse events
6)			1		35					0.0285714
										Calculations (do not alter): Risk of disease
			Result: If green, then accept preexposure.								with	without
			Do preexposure								2.92857e-07	3.57143e-07
			*							Net risk	6.42857e-08
			Result: If red, then accept no preexposure.

## Sheet: Hospital personnel
	Hospital personnel
	Instructions: Enter data in yellow cells (only). The result will be automatically calculated with each new data entry.
					Data entry
Variables					(yellow cells only)						Calculations - do not touch
1)	Probability of release			1-in	1000						0.001
2)	Number infected seeking medical care before discovery of outbreak				100						100
3)	Number of health care workers (HCW)				1000000						1000000
											0.0001
4)	Probability of transmisison				0.7						0.7
5)	Probability of Vaccine effectiveness: Preexposure				0.98						0.98
6)	Probability of serious vaccine-related adverse events			1-in	100000						1e-05
			Comparative value: Vaccine-related adverse events versus smallpox disease
7)			One (1) case of smallpox	equates to	cases (enter number below) of serious vaccine-related adverse events
			1		35						0.0285714
		Result: If green, then accept preexposure.
		*									Calculations (do not alter): Risk of disease
		No preexposure										with	without
		Result: If red, then accept no preexposure.										2.87114e-07	7e-08
											Net risk	-2.17114e-07

## Sheet: Investigation teams
	Investigation teams
	Instructions: Enter data in yellow cells (only). The result will be automatically calculated with each new data entry
					Data entry
Variables					(yellow cells only)							Calculations - do not touch
1)	Probability of release			1-in	1000							0.001
2)	Probability of contact with smallpox by team member				0.9							0.9
3)	Probability of transmisison				0.4							0.4
4)	Probability of vaccine effectiveness: Preexposure				0.98							0.98
5)	Probability of serious vaccine-related adverse events			1-in-	100000							1e-05
			Comparative value: Vaccine-related adverse events versus smallpox disease
			One (1) case of smallpox	equates to	cases (enter number below) of serious vaccine-related adverse events
6)			1		35							0.0285714
												Calculations (do not alter): Risk of disease
													with	without
			Result: If green, then accept preexposure.										7.48571e-06	0.00036
			Do preexposure									Net risk	0.000352514
			*
			Result: If red, then accept no preexposure.
